# Supplementary material for: ILDR2 stabilization is regulated by its interaction with GRP78
Source: Sci Rep. 2021 Apr 16;11:8414. doi: 10.1038/s41598-021-87884-7 (PMC8052334; doi:10.1038/s41598-021-87884-7)
Supplement: Supplementary file 2 — Supplementary Information 2. [file 41598_2021_87884_MOESM2_ESM.xlsx]

## Sheet: Supplementary Table 1
	Supplementary Table 1
	Identified ILDR2-interacting proteins.
	ILDR2-interacting proteins
	Protein folding-associated proteins
	78 kDa glucose-regulated protein (GRP78)
	Prolyl 4-Hydroxylase Subunit Beta (P4HB/PDIA1)
	Protein phosphatase
	Protein Phosphatase 1 Regulatory Subunit 36 (PPP1R36)
	Immuno response
	NACHT, Leucine Rich Repeat And PYD Containing 10 (NLRP10)
	GTPase activating proteins
	Rho GTPase Activating Protein 5 (ARHGAP5)
	TBC1 Domain Family Member 9 (TBC1D9)
	Zinc finger proteins
	Zinc Finger Protein 2 (ZFP2)
	Zinc Finger Protein 37 (ZFP37)
	Zinc Finger SWIM-Type Containing 4 (ZSWIM4 )
	Others
	WD Repeat-Containing Protein 59 (WDR59)
	SUMO1/Sentrin Specific Peptidase 1 (SENP1)
	Myosin IG (MYO1G)

## Sheet: Supplementary Table 2
	Supplementary Table 2
	Statistical analysis data for the Figure 2b.
	Relative ILDR2 protein levels
	Time (h)	0	1	3	6	12	24
	DMSO, n=3	1.00 ± 0.05	0.42 ± 0.02 **	0.66 ± 0.01 **	0.61 ± 0.03 **	0.87 ± 0.06	0.46 ± 0.05 **
	HA15, n=3	1.00 ± 0.05	0.70 ± 0.05 ** ##	0.38 ± 0.01 ** ##	0.09 ± 0.01 ** ##	0.03 ± 0.01 ** ##	0.06 ± 0.01 ** ##
	PACMA31, n=3	1.00 ± 0.05	0.57 ± 0.06 ** #	0.51 ± 0.02 ** ##	0.65 ± 0.05 **	0.66 ± 0.03 ** ##	0.24 ± 0.01 ** ##
	Tunicamycin, n=3	1.00 ± 0.05	0.33 ± 0.01 ** ##	0.95 ± 0.01 ##	0.78 ± 0.03 ** ##	0.88 ± 0.02 *	1.20 ± 0.01 ** ##
	Relative GRP78 protein levels
	Time (h)	0	1	3	6	12	24
	DMSO, n=3	1.00 ± 0.06	0.70 ± 0.05 *	0.79 ± 0.04 *	0.78 ± 0.05 *	1.48 ± 0.10 *	1.11 ± 0.09
	HA15, n=3	1.00 ± 0.06	0.75 ± 0.06 *	0.58 ± 0.03 ** #	0.48 ± 0.03 ** ##	0.59 ± 0.04 ** ##	0.79 ± 0.04 * ##
	PACMA, n=3	1.00 ± 0.06	0.51 ± 0.05 **	0.47 ± 0.04 ** ##	0.68 ± 0.04 **	0.53 ± 0.03 ** ##	0.52 ± 0.03 ** ##
	Tunicamycin, n=3	1.00 ± 0.06	0.35 ± 0.04 ** ##	0.62 ± 0.05 ** #	0.44 ± 0.04 ** ##	0.75 ± 0.05 * ##	1.37 ± 0.04 ** #
	Relative PDIA1 protein levels
	Time (h)	0	1	3	6	12	24
	DMSO, n=3	1.00 ± 0.05	0.88 ± 0.05	0.55 ± 0.02 **	0.56 ± 0.03 **	1.02 ± 0.06	1.03 ± 0.06
	HA15, n=3	1.00 ± 0.05	0.52 ± 0.02 ** ##	0.07 ± 0.01 ** ##	0.05 ± 0.00 ** ##	0.33 ± 0.01 ** ##	0.54 ± 0.02 ** ##
	PACMA, n=3	1.00 ± 0.05	0.45 ± 0.04 ** ##	0.67 ± 0.03 ** ##	0.75 ± 0.02 ** ##	0.73 ± 0.01 ** ##	0.75 ± 0.02 ** ##
	Tunicamycin, n=3	1.00 ± 0.05	0.63 ± 0.02 ** ##	0.56 ± 0.02 **	0.64 ± 0.03 ** #	0.65 ± 0.03 ** ##	0.83 ± 0.01 ** ##
	one-way ANOVA with Bonferroni test used to determine statistical significance.
	*p < 0.05, **p < 0.01 vs. 0h; #p < 0.05, ##p < 0.01 vs. DMSO

## Sheet: Supplementary Table 3
	Supplementary Table 3
	Statistical analysis data for the Figure 3b.
	Relative ILDR2 protein levels
			DMSO				HA15				PACMA31
	Tunicamycin	(-)		(+)		(-)		(+)		(-)		(+)
	GFP, n=3	1.00 ± 0.00		3.71 ± 0.00 ††		2.23 ± 0.00		2.03 ± 0.00		5.13 ± 0.00 ##		4.87 ± 0.00
	ILDR2, n=3	201.49 ± 0.00 **		355.01± 0.01 ** ††		7.42 ± 0.00 ** ##		41.63 ± 0.01 ** †† ##		218.50 ± 0.01 ** ##		177.90 ± 0.00 ** †† ##
	Relative GRP78 protein levels
			DMSO				HA15				PACMA31
	Tunicamycin	(-)		(+)		(-)		(+)		(-)		(+)
	GFP, n=3	1.00 ± 0.00		1.76 ± 0.00 ††		1.07 ± 0.00 ##		1.13 ± 0.00 †† ##		0.66 ± 0.00 ##		0.64 ± 0.00 †† ##
	ILDR2, n=3	0.77 ± 0.00 **		1.89 ± 0.00 ** ††		1.00 ± 0.00 ** ##		1.20 ± 0.00 ** †† ##		0.77 ± 0.00 **		0.02 ± 0.00 ** †† ##
	Relative PDIA1 protein levels
			DMSO				HA15				PACMA31
	Tunicamycin	(-)		(+)		(-)		(+)		(-)		(+)
	GFP, n=3	1.00 ± 0.00		0.95 ± 0.00 ††		1.03 ± 0.00 ##		0.83 ± 0.00 †† ##		1.13 ± 0.00 ##		0.76 ± 0.00 †† ##
	ILDR2, n=3	0.99 ± 0.00 **		1.00 ± 0.00 ** †		0.94 ± 0.00 ** ##		1.11 ± 0.00 ** †† ##		0.91 ± 0.00 ** ##		0.60 ± 0.00 ** †† ##
	one-way ANOVA with Bonferroni test used to determine statistical significance.
	*p < 0.05, **p < 0.01 vs. GFP; †p < 0.05, ††p < 0.01 vs. Tunicamycin (-); #p < 0.05, ##p < 0.01 vs. DMSO
	Statistical analysis data for the Figure 3c.
	Relative pPERK/PERK protein levels
			DMSO				HA15				PACMA31
	Tunicamycin	(-)		(+)		(-)		(+)		(-)		(+)
	GFP, n=3	1.00 ± 0.00		10.60 ± 0.01 ††		7.42 ± 0.01 ##		20.46 ± 0.01 †† ##		2.51 ± 0.00 ##		15.58 ± 0.00 †† ##
	ILDR2, n=3	1.49 ± 0.00 **		2.47 ± 0.00 ** ††		17.26 ± 0.01 ** ##		21.48 ± 0.02 * †† ##		10.43 ± 0.01 ** ##		16.21 ± 0.00 ** †† ##
	one-way ANOVA with Bonferroni test used to determine statistical significance.
	*p < 0.05, **p < 0.01 vs. GFP; †p < 0.05, ††p < 0.01 vs. Tunicamycin (-); #p < 0.05, ##p < 0.01 vs. DMSO

## Sheet: Supplementary Table 4
	Supplementary Table 4
	Statistical analysis data for the Figure 4b.
	Relative Ubiqutin/IP-ILDR2 protein levels
	Time (h)	0	1	3	6
	DMSO + MG132, n=3	1.00 ± 0.04	4.88 ± 0.04 **	47.88 ± 0.97 **	62.27 ± 0.93 **
	HA15 + MG132, n=3	1.00 ± 0.04	32.08 ± 0.48 ** ##	151.11 ± 1.94 ** ##	346.14 ± 2.85 ** ##
	PACMA31 + MG132, n=3	1.00 ± 0.04	76.37 ± 0.45 ** ##	124.03 ± 0.57 ** ##	77.74 ± 1.05 ** ##
	Tunicamycin + MG132, n=3	1.00 ± 0.04	18.36 ± 0.31 ** ##	48.26 ± 0.40 **	56.86 ± 0.41 ** ##
	Relative IP-ILDR2 protein levels
	Time (h)	0	1	3	6
	DMSO + MG132, n=3	1.00 ± 0.05	1.28 ± 0.01 **	1.10 ± 0.01 **	1.24 ± 0.03 **
	HA15 + MG132, n=3	1.00 ± 0.05	0.65 ± 0.01 ** ##	0.51 ± 0.00 ** ##	0.23 ± 0.00 ** ##
	PACMA31 + MG132, n=3	1.00 ± 0.05	0.48 ± 0.00 ** ##	0.60 ± 0.00 ** ##	1.02 ± 0.01 ##
	Tunicamycin + MG132, n=3	1.00 ± 0.05	1.32 ± 0.02 ** #	1.40 ± 0.01 ** ##	0.83 ± 0.01 ** ##
	one-way ANOVA with Bonferroni test used to determine statistical significance.
	*p < 0.05, **p < 0.01 vs. 0 h; #p < 0.05, ##p < 0.01 vs. DMSO + MG132

## Sheet: Supplementary Table 5
	Supplementary Table 5
	Forward and reverse primer sequences of target genes.
	Target genes	Primers (5′→3′)
	Ildr2	F: TGCCTGACAAGAAGAAGGTG
		R: GAGAAGACATGCCCAAGGAT
	Grp78	F: CTGAGGCGTATTTGGGAAAG
		R: TCATGACATTCAGTCCAGCAA
	Pdia1	F: CGTCCAACAGTGGTGTGTTC
		R: AAAGGCAGCTGATTGTGCTT
	Perk	F: CCTTGGTTTCATCTAGCCTCA
		R: ATCCAGGGAGGGGATGAT
	Rplp0	F: ATGCAGCAGATCCGCATGT
		R: TTGCGCATCATGGTGTTCTT
